# Supplementary material for: Sequence conservation analysis and in silico human leukocyte antigen-peptide binding predictions for the Mtb72F and M72 tuberculosis candidate vaccine antigens
Source: BMC Immunol. 2015 Oct 22;16:63. doi: 10.1186/s12865-015-0119-7 (PMC4619029; doi:10.1186/s12865-015-0119-7)
Supplement: Additional file 1: — Predicted HLA class II binding peptides in Mtb72F. (XLSX 15 kb) [file 12865_2015_119_MOESM1_ESM.xlsx]

## Sheet: Sheet1
Additional file 1: Predicted HLA class II binding peptides in Mtb72F
DRB1 allele	Number of predicted binding peptides for Mtb72F
DRB1*01:01	468
DRB1*01:02	533
DRB1*01:03	453
DRB1*01:04	488
DRB1*01:08	468
DRB1*03:01	32
DRB1*03:02	0
DRB1*03:03	47
DRB1*03:04	32
DRB1*03:05	13
DRB1*03:07	36
DRB1*03:11	62
DRB1*03:15	54
DRB1*03:17	15
DRB1*04:01	145
DRB1*04:02	53
DRB1*04:03	42
DRB1*04:04	105
DRB1*04:05	106
DRB1*04:06	42
DRB1*04:07	36
DRB1*04:08	77
DRB1*04:09	183
DRB1*04:10	175
DRB1*04:11	62
DRB1*04:12	128
DRB1*04:13	196
DRB1*04:14	35
DRB1*04:17	56
DRB1*04:19	77
DRB1*04:23	105
DRB1*04:24	47
DRB1*04:28	72
DRB1*04:34	265
DRB1*04:38	105
DRB1*04:41	42
DRB1*04:42	63
DRB1*04:51	34
DRB1*07:01	181
DRB1*07:03	181
DRB1*07:04	35
DRB1*07:05	181
DRB1*07:06	242
DRB1*07:07	181
DRB1*07:08	181
DRB1*08:01	192
DRB1*08:02	27
DRB1*08:03	219
DRB1*08:04	164
DRB1*08:05	395
DRB1*08:06	472
DRB1*08:08	52
DRB1*08:09	27
DRB1*08:10	478
DRB1*08:11	52
DRB1*08:12	420
DRB1*08:14	219
DRB1*08:15	30
DRB1*08:18	425
DRB1*08:19	14
DRB1*09:01	245
DRB1*09:02	260
DRB1*09:03	347
DRB1*10:01	146
DRB1*11:01	74
DRB1*11:02	115
DRB1*11:03	184
DRB1*11:04	231
DRB1*11:05	122
DRB1*11:06	197
DRB1*11:07	36
DRB1*11:08	209
DRB1*11:09	74
DRB1*11:10	74
DRB1*11:11	110
DRB1*11:12	74
DRB1*11:14	95
DRB1*11:16	115
DRB1*11:17	24
DRB1*11:19	89
DRB1*11:27	42
DRB1*11:28	74
DRB1*11:29	74
DRB1*11:30	68
DRB1*11:32	27
DRB1*11:37	64
DRB1*11:39	74
DRB1*12:01	227
DRB1*12:02	216
DRB1*12:03	251
DRB1*12:04	202
DRB1*12:05	227
DRB1*12:06	227
DRB1*12:08	277
DRB1*12:09	202
DRB1*13:01	115
DRB1*13:02	95
DRB1*13:03	317
DRB1*13:04	247
DRB1*13:05	74
DRB1*13:06	224
DRB1*13:07	64
DRB1*13:08	151
DRB1*13:09	198
DRB1*13:10	274
DRB1*13:11	231
DRB1*13:12	321
DRB1*13:13	131
DRB1*13:15	123
DRB1*13:17	206
DRB1*13:19	157
DRB1*13:23	95
DRB1*13:27	119
DRB1*13:31	50
DRB1*13:36	115
DRB1*13:63	110
DRB1*14:01	42
DRB1*14:02	91
DRB1*14:03	19
DRB1*14:04	102
DRB1*14:05	24
DRB1*14:06	297
DRB1*14:07	2
DRB1*14:08	24
DRB1*14:09	139
DRB1*14:10	3
DRB1*14:11	77
DRB1*14:12	141
DRB1*14:13	372
DRB1*14:14	6
DRB1*14:15	164
DRB1*14:17	319
DRB1*14:18	17
DRB1*14:19	151
DRB1*14:21	313
DRB1*14:22	103
DRB1*14:25	103
DRB1*14:30	150
DRB1*14:31	307
DRB1*14:34	165
DRB1*14:44	6
DRB1*14:48	99
DRB1*15:01	70
DRB1*15:02	26
DRB1*15:03	61
DRB1*15:04	67
DRB1*15:05	130
DRB1*15:06	70
DRB1*15:07	94
DRB1*15:11	35
DRB1*15:12	239
DRB1*15:19	26
DRB1*16:01	25
DRB1*16:02	85
DRB1*16:03	25
DRB1*16:04	0
DRB1*16:05	41
DRB1*16:08	25
Binding prediction results represent the sum of the weak and strong binders.
