# Supplementary material for: Sequence conservation analysis and in silico human leukocyte antigen-peptide binding predictions for the Mtb72F and M72 tuberculosis candidate vaccine antigens
Source: BMC Immunol. 2015 Oct 22;16:63. doi: 10.1186/s12865-015-0119-7 (PMC4619029; doi:10.1186/s12865-015-0119-7)
Supplement: Additional file 3: — Predicted 9-mer HLA class I peptide binding regions in Mtb72F. (XLSX 13 kb) [file 12865_2015_119_MOESM3_ESM.xlsx]

## Sheet: Sheet1
Additional file 3: Predicted 9-mer HLA class I peptide binding regions in Mtb72F
Allele (supertype association)	No. of predicted epitopes	Start position (aa)	Sequence	Prediction program outputs1
				NetMHCpan-2.2	NetCTLpan-1	Other2
A*02:01 (A02)	23	321	GLLEQAAAV	SB	*	3 SB,1 WB
		405	SMLKGFAPA	SB	*	3 SB
		207	MVAAASPYV	SB	*	1 SB
		292	AMFGYAAAT	SB		3 SB
		493	GQMLGGLPV	SB		2 SB
		523	YVMPHSPAA	SB		2 SB
		83	STGDVITAV	WB		2 SB,1 WB
		147	ALPPEINSA	WB		2 SB,1 WB
		267	LLGQNTPAI	WB		2 SB,1 WB
		340	QLMNNVPQA	WB		2 SB,1 WB
		341	LMNNVPQAL	WB		2 SB,1 WB
		429	AMSSLGSSL	WB		2 SB,1 WB
		697	GLIQFDAAI	WB		2 SB,1 WB
		156	RMYAGPGSA	WB		1 SB,1 WB
		175	SVASDLFSA	WB		1 SB,1 WB
		243	YGLTVPPPV	WB		1 SB,1 WB
		259	LMILIATNL	WB		1 SB,1 WB
		260	MILIATNLL	WB		1 SB,1 WB
		406	MLKGFAPAA	WB		1 SB,1 WB
		557	MVAQVGPQV	WB		1 SB,1 WB
		602	ATDINAFSV	WB		1 SB,1 WB
		214	YVAWMSVTA	WB		1 WB
		384	SMANNHMSM	WB		1 WB
A*03:01 (A03)	2	114	VISVTWQTK	WB		1 SB, 1 WB
		362	SSKLGGLWK	WB		1 SB, 1 WB
B*07:02 (B07)	15	94	APINSATAM	SB	*	2 SB
		212	SPYVAWMSV	SB	*	1 SB
		377	SPISNMVSM	SB	*	1 SB
		411	APAAAAQAV	SB	*	2 SB
		473	TPAARALPL	SB	*	2 SB
		25	IPIGQAMAI	WB	*	1 SB,1 WB
		360	TPSSKLGGL	WB	*	1 SB,1 WB
		43	SPTVHIGPT	WB		1 WB
		371	TVSPHRSPI	WB		1 WB
		422	AAQNGVRAM	WB		1 WB
		471	AVTPAARAL	WB		1 WB
		523	YVMPHSPAA	WB		1 WB
		667	TPRAVPGRV	WB		1 WB
		669	RAVPGRVVA	WB		1 WB
		706	QPGDSGGPV	WB		1 WB
1 For NetCTLpan-1 outputs: * = peptide correctly processed (proteasome/TAP) and bound to MHC class I. For the other programmes used: SB= strong binder; WB= weak binder
2 Other algorithms used were SVMHC, Syfpeithi, EpiJen, nHLA-pred and NetCTL-1.2
